# Supplementary material for: Analysis of Tuberculosis Preventive Treatment Cascade Among People With Human Immunodeficiency Virus in Georgia: A Mixed-Methods Study
Source: Open Forum Infect Dis. 2025 Dec 15;13(1):ofaf768. doi: 10.1093/ofid/ofaf768 (PMC12757687; doi:10.1093/ofid/ofaf768)
Supplement: ofaf768_Supplementary_Data [file ofaf768_supplementary_data.zip]

Archive with 2 entries (2 files):
- SupplementaryMaterial2_interview_guide_MB.docx
- SupplementaryMaterial_Table1_TPTcarecascade_MBuziashvili.docx
